# Supplementary material for: Nitrogen Requirements in Healthy Adults: A Systematic Review and Meta-Analysis of Nitrogen Balance Studies
Source: Nutrients. 2025 Aug 12;17(16):2615. doi: 10.3390/nu17162615 (PMC12389376; doi:10.3390/nu17162615)
Supplement: Supplementary file 1 [file nutrients-17-02615-s001.zip]

Archive with 3 entries (3 files):
- Table_S1.pdf
- Table_S2_250616.xlsx
- Supplementary_Figure_S1.pdf
