# Supplementary material for: Nitrogen Requirements in Healthy Adults: A Systematic Review and Meta-Analysis of Nitrogen Balance Studies
Source: Nutrients. 2025 Aug 12;17(16):2615. doi: 10.3390/nu17162615 (PMC12389376; doi:10.3390/nu17162615)
Supplement: Supplementary file 1 [file nutrients-17-02615-s001.zip › Table_S2_250616.xlsx]

## Sheet: 0_Contents
	Contents of this exel book
		sheet	contents
		0_Contents	This page
		1_Table	Table S2 Individual data
		2_Notes	Notes to the Table

## Sheet: 1_Table
Table S2 Individual data
														Regression line
#	STUDY ID	COUNTRY	Climate	Miscellaneous loss	Protein		SUBJECT_ID	AGE	Age_comment	SEX	ZERO_BLANCE	Trimed	Reason	slope	Intercept	memo
1	01_Clark HE	Indiana, USA	Temperate	1	Mixed		DY	23	0	M	93.2011	0		0.368	-34.298
2	01_Clark HE	Indiana, USA	Temperate	1	Mixed		JT	23	0	M	94.331	0		0.435	-41.034
3	01_Clark HE	Indiana, USA	Temperate	1	Mixed		LD	22	0	M	-515.077	1	< 50	0.013	6.696
4	01_Clark HE	Indiana, USA	Temperate	1	Mixed		LJ	24	0	F	66.7684	0		0.19	-12.686
5	01_Clark HE	Indiana, USA	Temperate	1	Mixed		OV	26	0	M	102.513	0		0.308	-31.574
6	01_Clark HE	Indiana, USA	Temperate	1	Mixed		WJ	25	0	M	78.6716	0		0.204	-16.049
7	02_Alford BB	Texas, USA	Temperate	1	Plant		2982	21	0	F	156.902	0		0.4161	-65.287
8	02_Alford BB	Texas, USA	Temperate	1	Plant		3086	20	0	F	143.166	0		0.4422	-63.308
9	02_Alford BB	Texas, USA	Temperate	1	Plant		3087	20	0	F	112.505	0		0.3824	-43.022
10	02_Alford BB	Texas, USA	Temperate	1	Plant		3088	20	0	F	98.3429	0		0.662	-65.103
11	02_Alford BB	Texas, USA	Temperate	1	Plant		3089	19	0	F	112.305	0		0.2941	-33.029
12	02_Alford BB	Texas, USA	Temperate	1	Plant		3090	22	0	F	100.273	0		0.3596	-36.058
13	02_Alford BB	Texas, USA	Temperate	1	Plant		3091	20	0	F	91.0725	0		0.4429	-40.336
14	02_Alford BB	Texas, USA	Temperate	1	Plant		3092	25	0	F	117.331	0		0.3245	-38.074
15	02_Alford BB	Texas, USA	Temperate	1	Plant		3093	25	0	F	137.75	0		0.2725	-37.537
16	02_Alford BB	Texas, USA	Temperate	1	Plant		3094	23	0	F	116.919	0		-0.1097	12.826
17	02_Alford BB	Texas, USA	Temperate	1	Plant		3095	22	0	F	114.255	0		0.2919	-33.351
18	02_Alford BB	Texas, USA	Temperate	1	Plant		3096	20	0	F	141.406	0		0.4068	-57.524
19	02_Alford BB	Texas, USA	Temperate	1	Plant		3098	25	0	F	137.615	0		0.5128	-70.569
20	02_Alford BB	Texas, USA	Temperate	1	Plant		3100	21	0	F	152.345	0		0.4102	-62.492
21	03_Cheng AH	Santiago, Chile	Temperate	1	Mixed		L.P.	24	0	M	148.341	0		0.3887	-57.66
22	03_Cheng AH	Santiago, Chile	Temperate	1	Mixed		J.I.	24	0	M	160.74	0		0.4162	-66.9
23	03_Cheng AH	Santiago, Chile	Temperate	1	Mixed		J.J.	28	0	M	172.37	0		0.4776	-82.324
24	03_Cheng AH	Santiago, Chile	Temperate	1	Mixed		R.B.	29	0	M	144.522	0		0.5931	-85.716
25	03_Cheng AH	Santiago, Chile	Temperate	1	Mixed		J.A.	29	0	M	161.529	0		0.3814	-61.607
26	03_Cheng AH	Santiago, Chile	Temperate	1	Mixed		J.R.	23	0	M	89.9056	0		0.1907	-17.145
27	03_Cheng AH	Santiago, Chile	Temperate	1	Mixed		L.N.	24	0	M	160.33	0		0.4214	-67.563
28	03_Cheng AH	Santiago, Chile	Temperate	1	Mixed		C.P.	61	0	M	118.858	0		0.4852	-57.67
29	03_Cheng AH	Santiago, Chile	Temperate	1	Mixed		F.P.	68	0	M	124.766	0		0.5155	-64.317
30	03_Cheng AH	Santiago, Chile	Temperate	1	Mixed		E.F.	69	0	M	131.027	0		0.1948	-25.524
31	03_Cheng AH	Santiago, Chile	Temperate	1	Mixed		E.M.	72	0	M	133.609	0		0.5289	-70.666
32	03_Cheng AH	Santiago, Chile	Temperate	1	Mixed		L.C.	73	0	M	162.626	0		0.3096	-50.349
33	03_Cheng AH	Santiago, Chile	Temperate	1	Mixed		M.I.	60	0	M	157.508	0		0.3343	-52.655
34	03_Cheng AH	Santiago, Chile	Temperate	1	Mixed		P.A.	65	0	M	138.868	0		0.334	-46.382
35	04_Uauy R	Massachusettes,USA	Temperate	1	Animal		M.G.	74	0	F	175.003	0		0.1767	-30.923
36	04_Uauy R	Massachusettes,USA	Temperate	1	Animal		M.F.	72	0	F	171.715	0		0.1382	-23.731
37	04_Uauy R	Massachusettes,USA	Temperate	1	Animal		E.D.	71	0	F	148.204	0		0.3954	-58.6
38	04_Uauy R	Massachusettes,USA	Temperate	1	Animal		R.P.	75	0	F	90.4826	0		0.4186	-37.876
39	04_Uauy R	Massachusettes,USA	Temperate	1	Animal		L.F.	73	0	F	137.948	0		0.3309	-45.647
40	04_Uauy R	Massachusettes,USA	Temperate	1	Animal		M.K.	75	0	F	112.935	0		0.506	-57.145
41	04_Uauy R	Massachusettes,USA	Temperate	1	Animal		A.C.	78	0	F	181.182	0		0.1142	-20.691
42	04_Uauy R	Massachusettes,USA	Temperate	1	Animal		R.M.	68	0	M	156.075	0		0.2265	-35.351
43	04_Uauy R	Massachusettes,USA	Temperate	1	Animal		H.S.	72	0	M	58.8873	0		0.2822	-16.618
44	04_Uauy R	Massachusettes,USA	Temperate	1	Animal		W.Ca.	70	0	M	-29.4276	1	< 50	0.0456	1.3419
45	04_Uauy R	Massachusettes,USA	Temperate	1	Animal		J.G.	72	0	M	65.4712	0		0.125	-8.1839
46	04_Uauy R	Massachusettes,USA	Temperate	1	Animal		M.L.	70	0	M	73.2648	0		0.7924	-58.055
47	04_Uauy R	Massachusettes,USA	Temperate	1	Animal		H.M.	74	0	M	137.299	0		0.5184	-71.176
48	04_Uauy R	Massachusettes,USA	Temperate	1	Animal		P.M.	70	0	M	123.812	0		0.3476	-43.037
49	05_Thomas MR	Texas, USA	Temperate	1	Plant		3214	19	0	F	139.452	0		0.1331	-18.561
50	05_Thomas MR	Texas, USA	Temperate	1	Plant		3216	19	0	F	86.9718	0		0.0319	-2.7744
51	05_Thomas MR	Texas, USA	Temperate	1	Plant		3217	21	0	F	63.2941	0		0.0925	-5.8547
52	05_Thomas MR	Texas, USA	Temperate	1	Plant		3218	20	0	F	108.244	0		0.0501	-5.423
53	05_Thomas MR	Texas, USA	Temperate	1	Plant		3219	19	0	F	108.049	0		0.0368	-3.9762
54	05_Thomas MR	Texas, USA	Temperate	1	Plant		3220	21	0	F	76.1868	0		0.053	-4.0379
55	05_Thomas MR	Texas, USA	Temperate	1	Plant		3221	23	0	F	85.5127	0		0.0667	-5.7037
56	06_Fajardo LF	Cali, Colombia	Tropical	1	Animal		3	23	0	M	114.1	0		0.9369	-106.9
57	06_Fajardo LF	Cali, Colombia	Tropical	1	Animal		6	23	0	M	147.208	0		0.3542	-52.141
58	06_Fajardo LF	Cali, Colombia	Tropical	1	Animal		7	21	0	M	143.26	0		0.4669	-66.888
59	06_Fajardo LF	Cali, Colombia	Tropical	1	Animal		8	22	0	M	127.695	0		0.6308	-80.55
60	06_Fajardo LF	Cali, Colombia	Tropical	1	Animal		9	23	0	F	113.305	0		0.5728	-64.901
61	06_Fajardo LF	Cali, Colombia	Tropical	1	Animal		11	22	0	F	109.905	0		1.1075	-121.72
62	06_Fajardo LF	Cali, Colombia	Tropical	1	Plant		A.A._02	23	0	M	138.446	0		0.3669	-50.796
63	06_Fajardo LF	Cali, Colombia	Tropical	1	Plant		R.E._03	22	0	M	129.984	0		0.5021	-65.265
64	06_Fajardo LF	Cali, Colombia	Tropical	1	Plant		J.A._04	22	0	M	129.191	0		0.7642	-98.728
65	06_Fajardo LF	Cali, Colombia	Tropical	1	Plant		J.G._05	25	0	M	139.65	0		0.3801	-53.081
66	06_Fajardo LF	Cali, Colombia	Tropical	1	Plant		F.P._06	24	0	M	112.237	0		0.4859	-54.536
67	06_Fajardo LF	Cali, Colombia	Tropical	1	Plant		W.V._07	23	0	M	126.499	0		0.6375	-80.643
68	06_Fajardo LF	Cali, Colombia	Tropical	1	Plant		J.D._08	25	0	M	164.447	0		0.1583	-26.032
69	07_Inoue G	Japan	Temperate	1	Animal		A	21	0	M	100	0		0.32	-32
70	07_Inoue G	Japan	Temperate	1	Animal		B	20	0	M	93.4884	0		0.43	-40.2
71	07_Inoue G	Japan	Temperate	1	Animal		C	19	0	M	90.6832	0		0.322	-29.2
72	07_Inoue G	Japan	Temperate	1	Animal		D	24	0	M	79.8077	0		0.416	-33.2
73	07_Inoue G	Japan	Temperate	1	Animal		E	22	0	M	101.899	0		0.158	-16.1
74	07_Inoue G	Japan	Temperate	1	Animal		F	22	0	M	103.82	0		0.445	-46.2
75	07_Inoue G	Japan	Temperate	1	Animal		G	20	0	M	84.2975	0		0.363	-30.6
76	07_Inoue G	Japan	Temperate	1	Plant		M	21	0	M	100.505	0		0.396	-39.8
77	07_Inoue G	Japan	Temperate	1	Plant		N	21	0	M	122.381	0		0.21	-25.7
78	07_Inoue G	Japan	Temperate	1	Plant		O	28	0	M	137.188	0		0.32	-43.9
79	07_Inoue G	Japan	Temperate	1	Plant		P	22	0	M	106.667	0		0.345	-36.8
80	07_Inoue G	Japan	Temperate	1	Plant		Q	26	0	M	132.11	0		0.218	-28.8
81	07_Inoue G	Japan	Temperate	1	Mixed		A	21	0	M	91.7415	0		0.557	-51.1
82	07_Inoue G	Japan	Temperate	1	Mixed		B	21	0	M	122.892	0		0.249	-30.6
83	07_Inoue G	Japan	Temperate	1	Mixed		C	20	0	M	93.1818	0		0.528	-49.2
84	07_Inoue G	Japan	Temperate	1	Mixed		D	24	0	M	62.6566	0		0.399	-25
85	07_Inoue G	Japan	Temperate	1	Mixed		E	22	0	M	87.9032	0		0.62	-54.5
86	07_Inoue G	Japan	Temperate	1	Mixed		H	25	0	M	89.1358	0		0.405	-36.1
87	07_Inoue G	Japan	Temperate	1	Mixed		I	21	0	M	104.638	0		0.345	-36.1
88	07_Inoue G	Japan	Temperate	1	Mixed		J	21	0	M	129.24	0		0.171	-22.1
89	08_Tontisirin K	Bangkok, Thailamd	Tropical	1	Animal		M.P.*	24	0	M	127.541	0		0.37	-47.19
90	08_Tontisirin K	Bangkok, Thailamd	Tropical	1	Animal		V.D.*	25	0	M	94.9038	0		0.52	-49.35
91	08_Tontisirin K	Bangkok, Thailamd	Tropical	1	Animal		S.R.*	23	0	M	162	0		0.27	-43.74
92	08_Tontisirin K	Bangkok, Thailamd	Tropical	1	Animal		S.S.*	21	0	M	111.571	0		0.49	-54.67
93	08_Tontisirin K	Bangkok, Thailamd	Tropical	1	Animal		M.K.	24	0	M	149.143	0		0.35	-52.2
94	08_Tontisirin K	Bangkok, Thailamd	Tropical	1	Animal		T.P.	21	0	M	150.12	0		0.25	-37.53
95	08_Tontisirin K	Bangkok, Thailamd	Tropical	1	Animal		G.P.	24	0	M	155.286	0		0.35	-54.35
96	08_Tontisirin K	Bangkok, Thailamd	Tropical	1	Animal		S.K.	27	0	M	145.056	0		0.54	-78.33
97	08_Tontisirin K	Bangkok, Thailamd	Tropical	1	Animal		S.R.	23	0	M	152.296	0		0.5	-76.148
98	08_Tontisirin K	Bangkok, Thailamd	Tropical	1	Animal		C.N.	23	0	M	134.378	0		0.74	-99.44
99	08_Tontisirin K	Bangkok, Thailamd	Tropical	1	Animal		A.P.	19	0	M	146.474	0		0.57	-83.49
100	08_Tontisirin K	Bangkok, Thailamd	Tropical	1	Animal		S.S.	21	0	M	137.5	0		0.3	-41.25
101	08_Tontisirin K	Bangkok, Thailamd	Tropical	1	Animal		M.P.	23	0	M	129.023	0		0.86	-110.96
102	09_Bourges H	Mexico	Temperate	1	Plant		ADF	20	0	M	143.797	0		0.2589	-37.229
103	09_Bourges H	Mexico	Temperate	1	Plant		AF	15	0	M	147.219	0		0.3668	-54
104	09_Bourges H	Mexico	Temperate	1	Plant		JS	18	0	M	105.767	0		1.0179	-107.66
105	09_Bourges H	Mexico	Temperate	1	Plant		IG	21	0	M	98.3346	0		1.0688	-105.1
106	09_Bourges H	Mexico	Temperate	1	Plant		AR	20	0	M	100.976	0		1.025	-103.5
107	09_Bourges H	Mexico	Temperate	1	Plant		SR	21	0	M	101.714	0		0.7875	-80.1
108	09_Bourges H	Mexico	Temperate	1	Plant		UR	29	0	M	101.838	0		0.925	-94.2
109	09_Bourges H	Mexico	Temperate	1	Plant		ER	23	0	M	109.517	0		0.6063	-66.4
110	09_Bourges H	Mexico	Temperate	1	Animal		SR	21	0	M	106.162	0		0.4625	-49.1
111	09_Bourges H	Mexico	Temperate	1	Animal		ADF	21	0	M	81.3511	0		0.7187	-58.467
112	09_Bourges H	Mexico	Temperate	1	Animal		UR	30	0	M	120.435	0		0.3313	-39.9
113	10_Calloway DH	California, USA	Temperate	0	Animal		5501	28	0	F	103.982	0		0.1115	-11.594
114	10_Calloway DH	California, USA	Temperate	0	Animal		5504	32	0	F	109.186	0		0.1314	-14.347
115	10_Calloway DH	California, USA	Temperate	0	Animal		5505	22	0	F	73.8701	0		0.1863	-13.762
116	10_Calloway DH	California, USA	Temperate	0	Animal		5506	19	0	F	55.8431	0		0.2396	-13.38
117	11_Huang PC	Taiwan, China	Temperate	0	Mixed		LWM	24.5	1	M	126.269	0		0.636	-80.307
118	11_Huang PC	Taiwan, China	Temperate	0	Mixed		SMD	24.5	1	M	164.229	0		0.433	-71.111
119	11_Huang PC	Taiwan, China	Temperate	0	Mixed		SSK	24.5	1	M	117.741	0		0.359	-42.269
120	11_Huang PC	Taiwan, China	Temperate	0	Mixed		SYT	24.5	1	M	120.272	0		0.556	-66.871
121	11_Huang PC	Taiwan, China	Temperate	0	Mixed		BKK	24.5	1	M	113.638	0		0.365	-41.478
122	11_Huang PC	Taiwan, China	Temperate	0	Mixed		YCM	24.5	1	M	148.419	0		0.406	-60.258
123	11_Huang PC	Taiwan, China	Temperate	0	Mixed		PUT	24.5	1	M	101.256	0		0.316	-31.997
124	11_Huang PC	Taiwan, China	Temperate	0	Animal		GOY	24.5	1	M	78.762	0		0.773	-60.883
125	11_Huang PC	Taiwan, China	Temperate	0	Animal		KMD	24.5	1	M	105.664	0		0.437	-46.175
126	11_Huang PC	Taiwan, China	Temperate	0	Animal		ASL	24.5	1	M	91.0993	0		0.594	-54.113
127	11_Huang PC	Taiwan, China	Temperate	0	Animal		FTH	24.5	1	M	111.347	0		0.545	-60.684
128	11_Huang PC	Taiwan, China	Temperate	0	Animal		JTS	24.5	1	M	90.0463	0		0.735	-66.184
129	12_Yanez E	Santiago, Chile	Temperate	1	Animal		ER	31	0	M	104.189	0		0.5354	-55.783
130	12_Yanez E	Santiago, Chile	Temperate	1	Animal		HF	20	0	M	93.3682	0		0.6021	-56.217
131	12_Yanez E	Santiago, Chile	Temperate	1	Animal		HR	25	0	M	94.7624	0		1.0354	-98.117
132	12_Yanez E	Santiago, Chile	Temperate	1	Animal		JA	26	0	M	96.4318	0		0.85	-81.967
133	12_Yanez E	Santiago, Chile	Temperate	1	Animal		JB	25	0	M	98.1818	0		0.4125	-40.5
134	12_Yanez E	Santiago, Chile	Temperate	1	Animal		ML	30	0	M	93.9751	0		1.1104	-104.35
135	12_Yanez E	Santiago, Chile	Temperate	1	Animal		OG	25	0	M	96.4039	0		0.6229	-60.05
136	12_Yanez E	Santiago, Chile	Temperate	1	Animal		SL	28	0	M	110.095	0		0.4646	-51.15
137	12_Yanez E	Santiago, Chile	Temperate	1	Mixed		ER	31	0	M	127.821	0		0.6646	-84.95
138	12_Yanez E	Santiago, Chile	Temperate	1	Mixed		HF	20	0	M	130.134	0		0.4708	-61.267
139	12_Yanez E	Santiago, Chile	Temperate	1	Mixed		HR	25	0	M	159.731	0		0.5167	-82.533
140	12_Yanez E	Santiago, Chile	Temperate	1	Mixed		JA	26	0	M	128.481	0		0.7708	-99.033
141	12_Yanez E	Santiago, Chile	Temperate	1	Mixed		JB	25	0	M	100.528	0		0.7958	-80
142	12_Yanez E	Santiago, Chile	Temperate	1	Mixed		OG	25	0	M	115.885	0		0.9896	-114.68
143	12_Yanez E	Santiago, Chile	Temperate	1	Mixed		SL	28	0	M	126.406	0		0.9479	-119.82
144	13_Istfan N	Massachusetts, MA, USA	Temperate	1	Plant		ML	20	0	M	90.2139	0		0.518	-46.7308
145	13_Istfan N	Massachusetts, MA, USA	Temperate	1	Plant		MD	19	0	M	82.8117	0		0.515	-42.648
146	13_Istfan N	Massachusetts, MA, USA	Temperate	1	Plant		JD	20	0	M	132.438	0		0.552	-73.1056
147	13_Istfan N	Massachusetts, MA, USA	Temperate	1	Plant		LL	19	0	M	85.331	0		0.542	-46.2494
148	13_Istfan N	Massachusetts, MA, USA	Temperate	1	Plant		BF	20	0	M	76.4918	0		0.49	-37.481
149	13_Istfan N	Massachusetts, MA, USA	Temperate	1	Plant		DC	18	0	M	78.4968	0		0.249	-19.5457
150	13_Istfan N	Massachusetts, MA, USA	Temperate	1	Plant		CG	19	0	M	112.146	0		0.441	-49.4566
151	13_Istfan N	Massachusetts, MA, USA	Temperate	1	Plant		WZ	21	0	M	95.6253	0		0.728	-69.6152
152	14_Scrimshaw NS	St. Louis, MO, USA	Temperate	1	Plant		CB	19	0	M	107.024	0		0.7781	-83.275
153	14_Scrimshaw NS	St. Louis, MO, USA	Temperate	1	Plant		FH	22	0	M	117.5	0		0.42	-49.35
154	14_Scrimshaw NS	St. Louis, MO, USA	Temperate	1	Plant		CC	18	0	M	394.046	1	200 <	0.0781	-30.775
155	14_Scrimshaw NS	St. Louis, MO, USA	Temperate	1	Plant		JF	18	0	M	109.546	0		0.3106	-34.025
156	14_Scrimshaw NS	St. Louis, MO, USA	Temperate	1	Plant		DH	23	0	M	119.078	0		0.4306	-51.275
157	14_Scrimshaw NS	St. Louis, MO, USA	Temperate	1	Plant		RR	22	0	M	439.163	1	200 <	0.0263	-11.55
158	14_Scrimshaw NS	St. Louis, MO, USA	Temperate	1	Plant		RF	21	0	M	172.083	0		0.2631	-45.275
159	14_Scrimshaw NS	St. Louis, MO, USA	Temperate	1	Plant		RM	19	0	M	109.481	0		0.3375	-36.95
160	14_Scrimshaw NS	St. Louis, MO, USA	Temperate	1	Plant		BF	18	0	M	74.4382	0		0.4094	-30.475
161	14_Scrimshaw NS	St. Louis, MO, USA	Temperate	1	Plant		CB	19	0	M	161.056	0		0.1619	-26.075
162	14_Scrimshaw NS	St. Louis, MO, USA	Temperate	1	Plant		CM	21	0	M	104.203	0		0.9156	-95.408
163	14_Scrimshaw NS	St. Louis, MO, USA	Temperate	1	Plant		DT	18	0	M	108.549	0		0.5106	-55.425
164	14_Scrimshaw NS	St. Louis, MO, USA	Temperate	1	Plant		MH	23	0	M	94.7436	0		0.39	-36.95
165	14_Scrimshaw NS	St. Louis, MO, USA	Temperate	1	Plant		PF	23	0	M	82.0787	0		0.5513	-45.25
166	14_Scrimshaw NS	St. Louis, MO, USA	Temperate	1	Plant		RP	18	0	M	-259.412	1	< 50	-0.085	-22.05
167	14_Scrimshaw NS	St. Louis, MO, USA	Temperate	1	Plant		TT	20	0	M	169.987	0		0.1581	-26.875
168	14_Scrimshaw NS	St. Louis, MO, USA	Temperate	1	Animal		JD	18	0	M	110.978	0		0.5438	-60.35
169	14_Scrimshaw NS	St. Louis, MO, USA	Temperate	1	Animal		MC	19	0	M	206.309	1	200 <	0.1894	-39.075
170	14_Scrimshaw NS	St. Louis, MO, USA	Temperate	1	Animal		ML	19	0	M	97.0634	0		0.7781	-75.525
171	14_Scrimshaw NS	St. Louis, MO, USA	Temperate	1	Animal		PS	18	0	M	89.4217	0		0.8144	-72.825
172	14_Scrimshaw NS	St. Louis, MO, USA	Temperate	1	Animal		SN	23	0	M	105.636	0		0.2963	-31.3
173	14_Scrimshaw NS	St. Louis, MO, USA	Temperate	1	Animal		TK	19	0	M	112.172	0		0.5106	-57.275
174	15_Vannucchi H	Sao Paulo, Brasil	Temperate	1	Plant		1	23	1	M	135.864	0		0.487	-66.166
175	15_Vannucchi H	Sao Paulo, Brasil	Temperate	1	Plant		2	23	1	M	105.968	0		0.961	-101.835
176	15_Vannucchi H	Sao Paulo, Brasil	Temperate	1	Plant		3	23	1	M	93.9763	0		0.928	-87.21
177	15_Vannucchi H	Sao Paulo, Brasil	Temperate	1	Plant		4	23	1	M	111.872	0		0.634	-70.927
178	15_Vannucchi H	Sao Paulo, Brasil	Temperate	1	Plant		5	23	1	M	113.592	0		1.06	-120.407
179	15_Vannucchi H	Sao Paulo, Brasil	Temperate	1	Plant		6	23	1	M	118.606	0		0.594	-70.452
180	15_Vannucchi H	Sao Paulo, Brasil	Temperate	1	Plant		7	23	1	M	102.917	0		0.867	-89.229
181	15_Vannucchi H	Sao Paulo, Brasil	Temperate	1	Plant		8	23	1	M	88.7548	0		0.73	-64.791
182	16_Agarwal KN	North India	Tropical	1	Plant		1. V.G.	32	1	F	103.523	0		105.02	-67.95	Regression line:u nit g rotein/kg/d → ZERO-BALANCE: adjust to mg N/kg/d
183	16_Agarwal KN	North India	Tropical	1	Plant		2. J.J.	32	1	F	98.7397	0		87.6	-54.06	Regression line:u nit g rotein/kg/d → ZERO-BALANCE: adjust to mg N/kg/d
184	16_Agarwal KN	North India	Tropical	1	Plant		3. S.D.	32	1	F	110.134	0		103.06	-70.94	Regression line:u nit g rotein/kg/d → ZERO-BALANCE: adjust to mg N/kg/d
185	16_Agarwal KN	North India	Tropical	1	Plant		5. R.	32	1	F	113.725	0		72.99	-51.88	Regression line:u nit g rotein/kg/d → ZERO-BALANCE: adjust to mg N/kg/d
186	16_Agarwal KN	North India	Tropical	1	Plant		6. J.M.D.	32	1	F	98.0317	0		95.92	-58.77	Regression line:u nit g rotein/kg/d → ZERO-BALANCE: adjust to mg N/kg/d
187	16_Agarwal KN	North India	Tropical	1	Plant		7. S.K.	32	1	M	90.8163	0		78.4	-44.5	Regression line:u nit g rotein/kg/d → ZERO-BALANCE: adjust to mg N/kg/d
188	16_Agarwal KN	North India	Tropical	1	Plant		8. P.K.	32	1	M	93.6712	0		116.8	-68.38	Regression line:u nit g rotein/kg/d → ZERO-BALANCE: adjust to mg N/kg/d
189	16_Agarwal KN	North India	Tropical	1	Plant		9. P.B.	32	1	M	75.9174	0		106.6	-50.58	Regression line:u nit g rotein/kg/d → ZERO-BALANCE: adjust to mg N/kg/d
190	16_Agarwal KN	North India	Tropical	1	Plant		10. A.K.J.	32	1	M	99.0311	0		96.6	-59.79	Regression line:u nit g rotein/kg/d → ZERO-BALANCE: adjust to mg N/kg/d
191	16_Agarwal KN	North India	Tropical	1	Plant		11. J.P.T.	32	1	M	80.5369	0		163.9	-82.5	Regression line:u nit g rotein/kg/d → ZERO-BALANCE: adjust to mg N/kg/d
192	16_Agarwal KN	North India	Tropical	1	Plant		12. A.G.	32	1	M	102.26	0		98.4	-62.89	Regression line:u nit g rotein/kg/d → ZERO-BALANCE: adjust to mg N/kg/d
193	17_Dutra de Oliveira JE	Brazil	Tropical	1	Plant		A.A.C.	26	0	M	148.595	0		0.487	-72.366
194	17_Dutra de Oliveira JE	Brazil	Tropical	1	Plant		J.P.M.	27	0	M	112.419	0		0.961	-108.035
195	17_Dutra de Oliveira JE	Brazil	Tropical	1	Plant		P.R.S.	25	0	M	100.657	0		0.928	-93.41
196	17_Dutra de Oliveira JE	Brazil	Tropical	1	Plant		A.D.B.	23	0	M	121.651	0		0.634	-77.127
197	17_Dutra de Oliveira JE	Brazil	Tropical	1	Plant		J.F.	28	0	M	102.459	0		1.06	-108.607
198	17_Dutra de Oliveira JE	Brazil	Tropical	1	Plant		L.C.S.	27	0	M	129.044	0		0.594	-76.652
199	17_Dutra de Oliveira JE	Brazil	Tropical	1	Plant		R.P.	22	0	M	110.068	0		0.867	-95.429
200	17_Dutra de Oliveira JE	Brazil	Tropical	1	Plant		E.M.S.	28	0	M	97.2479	0		0.73	-70.991
201	18_Hussein MA	Cairo, Egypt	Tropical	1	Mixed		A.S.	22.5	1	F	90.8898	0		0.4855	-44.127
202	18_Hussein MA	Cairo, Egypt	Tropical	1	Mixed		M.K.	22.5	1	F	84.6177	0		0.9273	-78.466
203	18_Hussein MA	Cairo, Egypt	Tropical	1	Mixed		A.M.	22.5	1	F	87.2259	0		0.7105	-61.974
204	18_Hussein MA	Cairo, Egypt	Tropical	1	Mixed		S.A.	22.5	1	F	82.9396	0		1.1226	-93.108
205	18_Hussein MA	Cairo, Egypt	Tropical	1	Mixed		R.H.	22.5	1	F	86.3673	0		0.7617	-65.786
206	18_Hussein MA	Cairo, Egypt	Tropical	1	Mixed		A.A.	22.5	1	F	88.1422	0		0.7046	-62.105
207	18_Hussein MA	Cairo, Egypt	Tropical	1	Mixed		A.A.(B)	22.5	1	F	94.7933	0		0.5322	-50.449
208	18_Hussein MA	Cairo, Egypt	Tropical	1	Mixed		N.M.	22.5	1	F	72.7317	0		0.8943	-65.044
209	19_Ozalp I	Ankara, Turkey	Temperate	1	Mixed		1	23	0	M	117.143	0		0.6108	-71.551
210	19_Ozalp I	Ankara, Turkey	Temperate	1	Mixed		2	23	0	M	103.79	0		0.5164	-53.597
211	19_Ozalp I	Ankara, Turkey	Temperate	1	Mixed		3	19	0	M	117.955	0		0.3937	-46.439
212	19_Ozalp I	Ankara, Turkey	Temperate	1	Mixed		4	24	0	M	100.332	0		0.6077	-60.972
213	19_Ozalp I	Ankara, Turkey	Temperate	1	Mixed		5	25	0	M	86.5079	0		0.4639	-40.131
214	19_Ozalp I	Ankara, Turkey	Temperate	1	Mixed		6	21	0	M	83.0559	0		0.5154	-42.807
215	19_Ozalp I	Ankara, Turkey	Temperate	1	Mixed		7	24	0	M	114.433	0		0.6829	-78.146
216	19_Ozalp I	Ankara, Turkey	Temperate	1	Mixed		8	26	0	M	110.226	0		0.6677	-73.598
217	19_Ozalp I	Ankara, Turkey	Temperate	1	Mixed		9	23	0	M	90.8191	0		0.5872	-53.329
218	19_Ozalp I	Ankara, Turkey	Temperate	1	Mixed		10	23	0	M	74.1278	0		0.5526	-40.963
219	19_Ozalp I	Ankara, Turkey	Temperate	1	Mixed		11	25	0	M	85.5221	0		0.4482	-38.331
220	20-2_Chen XC	Beijing, China	Temperate	1	Mixed		LYW	44	0	M	135.773	0		0.22	-29.87
221	20-2_Chen XC	Beijing, China	Temperate	1	Mixed		BJG	30	0	M	191.581	0		0.31	-59.39
222	20-2_Chen XC	Beijing, China	Temperate	1	Mixed		LYH	29	0	M	144.061	0		0.33	-47.54
223	20-2_Chen XC	Beijing, China	Temperate	1	Mixed		LPS	42	0	M	157.64	0		0.25	-39.41
224	20-2_Chen XC	Beijing, China	Temperate	1	Mixed		LYJ	45	0	M	128.238	0		0.42	-53.86
225	20-2_Chen XC	Beijing, China	Temperate	1	Mixed		YSH	37	0	M	148.811	0		0.37	-55.06
226	20-2_Chen XC	Beijing, China	Temperate	1	Mixed		LLT	43	0	M	134.031	0		0.32	-42.89
227	20-2_Chen XC	Beijing, China	Temperate	1	Mixed		GCY	42	0	M	138.907	0		0.43	-59.73
228	20-2_Chen XC	Beijing, China	Temperate	1	Mixed		JST	43	0	M	143.567	0		0.3	-43.07
229	20-2_Chen XC	Beijing, China	Temperate	1	Mixed		YWT	24	0	M	154.103	0		0.29	-44.69
230	21_Young VR	Massachusetts, USA	Temperate	1	Plant		1	19.4	1	M	107.169	0		0.49	-52.513
231	21_Young VR	Massachusetts, USA	Temperate	1	Plant		2	19.4	1	M	106.529	0		0.7	-74.57
232	21_Young VR	Massachusetts, USA	Temperate	1	Plant		3	19.4	1	M	122.821	0		0.63	-77.377
233	21_Young VR	Massachusetts, USA	Temperate	1	Plant		4	19.4	1	M	107.546	0		0.52	-55.924
234	21_Young VR	Massachusetts, USA	Temperate	1	Plant		5	19.4	1	M	113.1	0		0.5	-56.55
235	21_Young VR	Massachusetts, USA	Temperate	1	Plant		6	19.4	1	M	96.5581	0		0.43	-41.52
236	21_Young VR	Massachusetts, USA	Temperate	1	Plant		7	19.4	1	M	99.686	0		0.57	-56.821
237	21_Young VR	Massachusetts, USA	Temperate	1	Plant		8	19.4	1	M	144.276	0		0.59	-85.123
238	21_Young VR	Massachusetts, USA	Temperate	1	Animal		9	21.1	1	M	51.2222	0		0.18	-9.22
239	21_Young VR	Massachusetts, USA	Temperate	1	Animal		10	21.1	1	M	82.0915	0		0.47	-38.583
240	21_Young VR	Massachusetts, USA	Temperate	1	Animal		11	21.1	1	M	189.129	0		0.7	-132.39
241	21_Young VR	Massachusetts, USA	Temperate	1	Animal		12	21.1	1	M	95.6	0		0.5	-47.8
242	21_Young VR	Massachusetts, USA	Temperate	1	Animal		13	21.1	1	M	69.5694	0		0.49	-34.089
243	21_Young VR	Massachusetts, USA	Temperate	1	Animal		14	21.1	1	M	63.4	0		0.5	-31.7
244	21_Young VR	Massachusetts, USA	Temperate	1	Animal		15	21.1	1	M	85.5541	0		0.61	-52.188
245	22_Atinmo T	Ibadan, Nigeria	Tropical	1	Mixed		OS	20	1	Unknown	142.185	0		0.27	-38.39
246	22_Atinmo T	Ibadan, Nigeria	Tropical	1	Mixed		AS	20	1	Unknown	125.905	0		0.42	-52.88
247	22_Atinmo T	Ibadan, Nigeria	Tropical	1	Mixed		FA	20	1	Unknown	108.429	0		0.35	-37.95
248	22_Atinmo T	Ibadan, Nigeria	Tropical	1	Mixed		KU	20	1	Unknown	120.441	0		0.34	-40.95
249	22_Atinmo T	Ibadan, Nigeria	Tropical	1	Mixed		MA	20	1	Unknown	134.097	0		0.31	-41.57
250	22_Atinmo T	Ibadan, Nigeria	Tropical	1	Mixed		OP	20	1	Unknown	142.087	0		0.23	-32.68
251	22_Atinmo T	Ibadan, Nigeria	Tropical	1	Mixed		DU	20	1	Unknown	99.1628	0		0.43	-42.64
252	22_Atinmo T	Ibadan, Nigeria	Tropical	1	Mixed		HA	20	1	Unknown	135.905	0		0.21	-28.54
253	22_Atinmo T	Ibadan, Nigeria	Tropical	1	Mixed		IW	20	1	Unknown	99.6111	0		0.18	-17.93
254	22_Atinmo T	Ibadan, Nigeria	Tropical	1	Mixed		EG	20	1	Unknown	109.818	0		0.33	-36.24
255	22_Atinmo T	Ibadan, Nigeria	Tropical	1	Mixed		OM	20	1	Unknown	101.808	0		0.26	-26.47
256	22_Atinmo T	Ibadan, Nigeria	Tropical	1	Mixed		OB	20	1	Unknown	90.6316	0		0.19	-17.22
257	22_Atinmo T	Ibadan, Nigeria	Tropical	1	Mixed		OR	20	1	Unknown	275.75	1	200 <	0.04	-11.03
258	22_Atinmo T	Ibadan, Nigeria	Tropical	1	Mixed		UD	20	1	Unknown	158.6	0		0.1	-15.86
259	22_Atinmo T	Ibadan, Nigeria	Tropical	1	Mixed		EK	20	1	Unknown	106.273	0		0.22	-23.38
260	23_Kaneko K	Japan	Temperate	1	Mixed		1	21	1	F	106.205	0		0.4817	-51.159
261	23_Kaneko K	Japan	Temperate	1	Mixed		2	21	1	F	104.596	0		0.8099	-84.712
262	23_Kaneko K	Japan	Temperate	1	Mixed		3	21	1	F	130.657	0		0.2345	-30.639
263	23_Kaneko K	Japan	Temperate	1	Mixed		4	21	1	F	77.287	0		1.1994	-92.698
264	23_Kaneko K	Japan	Temperate	1	Mixed		5	21	1	F	131.176	0		0.3784	-49.637
265	23_Kaneko K	Japan	Temperate	1	Mixed		6	21	1	F	84.5192	0		0.4503	-38.059
266	23_Kaneko K	Japan	Temperate	1	Mixed		7	21	1	F	99.2018	0		0.6402	-63.509
267	23_Kaneko K	Japan	Temperate	1	Mixed		8	21	1	F	69.12	0		1.2568	-86.87
268	23_Kaneko K	Japan	Temperate	1	Mixed		9	21	1	F	109.16	0		0.3786	-41.328
269	23_Kaneko K	Japan	Temperate	1	Mixed		10	21	1	F	100.758	0		0.4209	-42.409
270	23_Kaneko K	Japan	Temperate	1	Mixed		11	21	1	F	135.291	0		0.2939	-39.762
271	23_Kaneko K	Japan	Temperate	1	Mixed		12	21	1	F	88.3592	0		0.3291	-29.079
272	24_De Unamuno MRDL	RibeirAo Preto, Brazil	Tropical	1	Plant		1	60	0	M	85.3824	0		0.6694	-57.155
273	24_De Unamuno MRDL	RibeirAo Preto, Brazil	Tropical	1	Plant		2	67	0	M	301.07	1	200 <	0.2178	-65.573
274	24_De Unamuno MRDL	RibeirAo Preto, Brazil	Tropical	1	Plant		3	75	0	M	122.374	0		0.4334	-53.037
275	24_De Unamuno MRDL	RibeirAo Preto, Brazil	Tropical	1	Plant		4	71	0	M	142.661	0		0.3544	-50.559
276	24_De Unamuno MRDL	RibeirAo Preto, Brazil	Tropical	1	Plant		5	81	0	M	73.1884	0		0.6257	-45.794
277	24_De Unamuno MRDL	RibeirAo Preto, Brazil	Tropical	1	Plant		6	62	0	M	136.363	0		0.4589	-62.577
278	24_De Unamuno MRDL	RibeirAo Preto, Brazil	Tropical	1	Plant		7	68	0	M	108.144	0		1.1297	-122.17
279	24_De Unamuno MRDL	RibeirAo Preto, Brazil	Tropical	1	Plant		8	76	0	M	123.8	0		0.4029	-49.879
280	25_Egana JI	Santiago, Chile	Tropical	1	Plant		LH	31	0	M	106.312	0		0.375	-39.867
281	25_Egana JI	Santiago, Chile	Tropical	1	Plant		ST	27	0	M	116.503	0		0.4781	-55.7
282	25_Egana JI	Santiago, Chile	Tropical	1	Plant		JR	20	0	M	115.912	0		0.375	-43.467
283	25_Egana JI	Santiago, Chile	Tropical	1	Plant		RE	26	0	M	99.7284	0		0.5891	-58.75
284	25_Egana JI	Santiago, Chile	Tropical	1	Plant		RL	25	0	M	98.1621	0		0.6328	-62.117
285	25_Egana JI	Santiago, Chile	Tropical	1	Plant		SL	20	0	M	104.916	0		0.4969	-52.133
286	25_Egana JI	Santiago, Chile	Tropical	1	Plant		JB	26	0	M	77.7728	0		0.5141	-39.983
287	25_Egana JI	Santiago, Chile	Tropical	1	Animal		LH	31	0	M	66.383	0		0.6229	-41.35
288	25_Egana JI	Santiago, Chile	Tropical	1	Animal		JR	20	0	M	86.7347	0		0.7938	-68.85
289	25_Egana JI	Santiago, Chile	Tropical	1	Animal		RE	26	0	M	88.3482	0		0.9438	-83.383
290	25_Egana JI	Santiago, Chile	Tropical	1	Animal		RL	25	0	M	69.5944	0		0.4167	-29
291	25_Egana JI	Santiago, Chile	Tropical	1	Animal		JB	26	0	M	89.5556	0		0.45	-40.3
292	26_Egun GN	Nigeria	Tropical	0	Mixed		A04	23	0	F	81.9004	0		0.5604	-45.897
293	26_Egun GN	Nigeria	Tropical	0	Mixed		A05	22	0	F	80.7699	0		0.5858	-47.315
294	26_Egun GN	Nigeria	Tropical	0	Mixed		A08	25	0	F	79.8194	0		0.6645	-53.04
295	26_Egun GN	Nigeria	Tropical	0	Mixed		A09	32	0	F	89.4096	0		0.4793	-42.854
296	26_Egun GN	Nigeria	Tropical	0	Mixed		A10	24	0	F	81.2337	0		0.5974	-48.529
297	26_Egun GN	Nigeria	Tropical	0	Mixed		D01	26	0	F	79.1342	0		0.5244	-41.498
298	26_Egun GN	Nigeria	Tropical	0	Mixed		D03	24	0	F	80.7891	0		0.3485	-28.155
299	26_Egun GN	Nigeria	Tropical	0	Mixed		D04	21	0	F	80.6336	0		0.4277	-34.487
300	26_Egun GN	Nigeria	Tropical	0	Mixed		D05	20	0	F	83.1764	0		1.0194	-84.79
301	26_Egun GN	Nigeria	Tropical	0	Mixed		D06	23	0	F	80.3279	0		0.555	-44.582
302	26_Egun GN	Nigeria	Tropical	0	Mixed		D08	23	0	F	78.1267	0		0.5493	-42.915
303	26_Egun GN	Nigeria	Tropical	0	Mixed		D11	25	0	F	81.2306	0		0.5859	-47.593
304	28_Campbell WW	USA	Temperate	1	Animal		YM_01	33.5	1	M	59.471	0		0.150493	-8.95
305	28_Campbell WW	USA	Temperate	1	Animal		YM_02	33.5	1	M	64.5766	0		0.195427	-12.62
306	28_Campbell WW	USA	Temperate	1	Animal		YM_03	33.5	1	M	68.4117	0		0.515116	-35.24
307	28_Campbell WW	USA	Temperate	1	Animal		YM_04	33.5	1	M	70.1158	0		0.703693	-49.34
308	28_Campbell WW	USA	Temperate	1	Animal		YM_05	33.5	1	M	73.3121	0		0.694701	-50.93
309	28_Campbell WW	USA	Temperate	1	Animal		YM_06	33.5	1	M	87.7372	0		0.761136	-66.78
310	28_Campbell WW	USA	Temperate	1	Animal		YM_07	33.5	1	M	95.629	0		0.539062	-51.55
311	28_Campbell WW	USA	Temperate	1	Animal		YM_08	33.5	1	M	98.8743	0		0.614113	-60.72
312	28_Campbell WW	USA	Temperate	1	Animal		YM_09	33.5	1	M	103.341	0		0.303654	-31.38
313	28_Campbell WW	USA	Temperate	1	Animal		YM_10	33.5	1	M	137.351	0		0.802253	-110.19
314	28_Campbell WW	USA	Temperate	1	Animal		YM_11	33.5	1	M	163.89	0		0.21966	-36
315	28_Campbell WW	USA	Temperate	1	Animal		YW_1	33.5	1	F	44.4025	1	< 50	0.503125	-22.34
316	28_Campbell WW	USA	Temperate	1	Animal		YW_2	33.5	1	F	71.3609	0		0.312917	-22.33
317	28_Campbell WW	USA	Temperate	1	Animal		YW_3	33.5	1	F	87.6824	0		0.629659	-55.21
318	28_Campbell WW	USA	Temperate	1	Animal		YW_4	33.5	1	F	95.7015	0		0.67	-64.12
319	28_Campbell WW	USA	Temperate	1	Animal		YW_5	33.5	1	F	98.7141	0		0.411593	-40.63
320	28_Campbell WW	USA	Temperate	1	Animal		YW_6	33.5	1	F	101.763	0		0.31377	-31.93
321	28_Campbell WW	USA	Temperate	1	Animal		YW_7	33.5	1	F	106.676	0		0.381623	-40.71
322	28_Campbell WW	USA	Temperate	1	Animal		YW_8	33.5	1	F	108.628	0		1.16066	-126.08
323	28_Campbell WW	USA	Temperate	1	Animal		YW_9	33.5	1	F	109.976	0		0.471196	-51.82
324	28_Campbell WW	USA	Temperate	1	Animal		YW_10	33.5	1	F	120.494	0		0.180757	-21.78
325	28_Campbell WW	USA	Temperate	1	Animal		YW_11	33.5	1	F	126.035	0		0.547627	-69.02
326	28_Campbell WW	USA	Temperate	1	Animal		YW_12	33.5	1	F	140.286	0		0.389062	-54.58
327	28_Campbell WW	USA	Temperate	1	Animal		OM_01	72	1	M	76.5585	0		0.827995	-63.39
328	28_Campbell WW	USA	Temperate	1	Animal		OM_02	72	1	M	92.0504	0		0.26681	-24.56
329	28_Campbell WW	USA	Temperate	1	Animal		OM_03	72	1	M	100.442	0		0.558829	-56.13
330	28_Campbell WW	USA	Temperate	1	Animal		OM_04	72	1	M	105.396	0		0.97803	-103.08
331	28_Campbell WW	USA	Temperate	1	Animal		OM_05	72	1	M	106.737	0		0.43209	-46.12
332	28_Campbell WW	USA	Temperate	1	Animal		OM_06	72	1	M	111.39	0		0.327946	-36.53
333	28_Campbell WW	USA	Temperate	1	Animal		OM_07	72	1	M	119.436	0		0.35475	-42.37
334	28_Campbell WW	USA	Temperate	1	Animal		OM_08	72	1	M	121.178	0		0.473684	-57.4
335	28_Campbell WW	USA	Temperate	1	Animal		OW_01	72	1	F	48.9439	1	< 50	0.304839	-14.92
336	28_Campbell WW	USA	Temperate	1	Animal		OW_02	72	1	F	60.361	0		0.455592	-27.5
337	28_Campbell WW	USA	Temperate	1	Animal		OW_03	72	1	F	66.743	0		0.437649	-29.21
338	28_Campbell WW	USA	Temperate	1	Animal		OW_04	72	1	F	79.4951	0		0.396125	-31.49
339	28_Campbell WW	USA	Temperate	1	Animal		OW_05	72	1	F	84.4885	0		0.642099	-54.25
340	28_Campbell WW	USA	Temperate	1	Animal		OW_06	72	1	F	90.576	0		0.320504	-29.03
341	28_Campbell WW	USA	Temperate	1	Animal		OW_07	72	1	F	97.2083	0		0.510553	-49.63
342	28_Campbell WW	USA	Temperate	1	Animal		OW_08	72	1	F	98.8521	0		0.574899	-56.83
343	28_Campbell WW	USA	Temperate	1	Animal		OW_09	72	1	F	98.7939	0		0.49254	-48.66
344	28_Campbell WW	USA	Temperate	1	Animal		OW_10	72	1	F	98.9071	0		0.682762	-67.53
345	28_Campbell WW	USA	Temperate	1	Animal		OW_11	72	1	F	100.474	0		0.613492	-61.64
346	29_Atinmo T	Nigeria	Tropical	1	Mixed		M1	23	0	M	114.08	0		0.527	-60.12
347	29_Atinmo T	Nigeria	Tropical	1	Mixed		M2	26	0	M	105.026	0		0.758	-79.61
348	29_Atinmo T	Nigeria	Tropical	1	Mixed		M3	24	0	M	113.599	0		0.553	-62.82
349	29_Atinmo T	Nigeria	Tropical	1	Mixed		M4	23	0	M	119.536	0		0.604	-72.2
350	29_Atinmo T	Nigeria	Tropical	1	Mixed		M5	23	0	M	91.1078	0		0.677	-61.68
351	29_Atinmo T	Nigeria	Tropical	1	Mixed		M6	22	0	M	114.286	0		0.763	-87.2
352	29_Atinmo T	Nigeria	Tropical	1	Mixed		M7	21	0	M	100.107	0		0.563	-56.36
353	29_Atinmo T	Nigeria	Tropical	1	Mixed		N1	23	0	M	131.005	0		0.657	-86.07
354	29_Atinmo T	Nigeria	Tropical	1	Mixed		N2	22	0	M	95.027	0		0.74	-70.32
355	29_Atinmo T	Nigeria	Tropical	1	Mixed		N3	22	0	M	129.587	0		0.533	-69.07
356	29_Atinmo T	Nigeria	Tropical	1	Mixed		N4	25	0	M	101.801	0		0.322	-32.78
357	29_Atinmo T	Nigeria	Tropical	1	Mixed		N5	24	0	M	99.455	0		0.734	-73
358	29_Atinmo T	Nigeria	Tropical	1	Mixed		N6	23	0	M	106.226	0		0.946	-100.49
359	29_Atinmo T	Nigeria	Tropical	1	Mixed		N7	23	0	M	73.6079	0		0.959	-70.59
360	29_Atinmo T	Nigeria	Tropical	1	Mixed		N8	27	0	M	102.389	0		0.586	-60
361	29_Atinmo T	Nigeria	Tropical	1	Mixed		N9	23	0	M	99.3407	0		0.546	-54.24
362	29_Atinmo T	Nigeria	Tropical	1	Mixed		N10	24	0	M	128.739	0		0.563	-72.48
363	29_Atinmo T	Nigeria	Tropical	1	Mixed		N11	22	0	M	129.479	0		0.48	-62.15
364	R12_Vargas E	Guatemala, Guatemala	Temperate	1	Plant	Exp.1 Rice & Bean 46 kcal/kg	MR	29	0	M	121.711	0		0.76	-92.7
365	R12_Vargas E	Guatemala, Guatemala	Temperate	1	Plant	Exp.1 Rice & Bean 46 kcal/kg	RA	30	0	M	95.873	0		0.63	-60.6
366	R12_Vargas E	Guatemala, Guatemala	Temperate	1	Plant	Exp.1 Rice & Bean 46 kcal/kg	LJ	31	0	M	81.1111	0		0.81	-65.9
367	R12_Vargas E	Guatemala, Guatemala	Temperate	1	Plant	Exp.1 Rice & Bean 46 kcal/kg	FM	24	0	M	104.615	0		0.78	-81.8
368	R12_Vargas E	Guatemala, Guatemala	Temperate	1	Plant	Exp.1 Rice & Bean 46 kcal/kg	AG	30	0	M	96.962	0		0.79	-76.8
369	R12_Vargas E	Guatemala, Guatemala	Temperate	1	Plant	Exp.1 Rice & Bean 46 kcal/kg	CE	28	0	M	69.1139	0		0.79	-54.8
370	R12_Vargas E	Guatemala, Guatemala	Temperate	1	Plant	Exp.1 Rice & Bean 46 kcal/kg	JL	20	0	M	98.7273	0		0.55	-54.5
371	R12_Vargas E	Guatemala, Guatemala	Temperate	1	Plant	Exp.1 Rice & Bean 46 kcal/kg	GP	23	0	M	99.8571	0		0.7	-70.1
372	R12_Vargas E	Guatemala, Guatemala	Temperate	1	Plant	Exp.1 Rice & Bean 46 kcal/kg	OB	23	0	M	91.9565	0		0.92	-84.8
373	R12_Vargas E	Guatemala, Guatemala	Temperate	1	Plant	Exp.1 Rice & Bean 46 kcal/kg	RC	32	0	M	98.7356	0		0.87	86.1
374	R12_Vargas E	Guatemala, Guatemala	Temperate	1	Plant	Exp.2 Rice & Bean 51 kcal/kg	RA	30	0	M	90.6154	0		0.65	-59.1
375	R12_Vargas E	Guatemala, Guatemala	Temperate	1	Plant	Exp.2 Rice & Bean 51 kcal/kg	LJ	31	0	M	84	0		0.85	-71.6
376	R12_Vargas E	Guatemala, Guatemala	Temperate	1	Plant	Exp.2 Rice & Bean 51 kcal/kg	FM	24	0	M	105.738	0		0.61	-64.7
377	R12_Vargas E	Guatemala, Guatemala	Temperate	1	Plant	Exp.2 Rice & Bean 51 kcal/kg	AG	30	0	M	90.2985	0		0.67	-60.7
378	R12_Vargas E	Guatemala, Guatemala	Temperate	1	Plant	Exp.2 Rice & Bean 51 kcal/kg	CE	28	0	M	76.4894	0		0.94	-72.1
379	R12_Vargas E	Guatemala, Guatemala	Temperate	1	Plant	Exp.2 Rice & Bean 51 kcal/kg	JL	20	0	M	92.4051	0		0.79	-73.2
380	R12_Vargas E	Guatemala, Guatemala	Temperate	1	Plant	Exp.2 Rice & Bean 51 kcal/kg	GP	23	0	M	86.7708	0		0.96	-83.5
381	R12_Vargas E	Guatemala, Guatemala	Temperate	1	Plant	Exp.2 Rice & Bean 51 kcal/kg	OB	23	0	M	83.253	0		0.83	-69.3
382	R12_Vargas E	Guatemala, Guatemala	Temperate	1	Plant	Exp.2 Rice & Bean 51 kcal/kg	RC	32	0	M	86.8889	0		0.9	-78.4
383	R12_Vargas E	Guatemala, Guatemala	Temperate	1	Mixed	Exp.3 Rice, Bean & milk 45 kcal/kg	GP	23	0	M	79.6226	0		1.06	-84.6
384	R12_Vargas E	Guatemala, Guatemala	Temperate	1	Mixed	Exp.3 Rice, Bean & milk 45 kcal/kg	OB	23	0	M	74.5455	0		0.99	-74
385	R12_Vargas E	Guatemala, Guatemala	Temperate	1	Mixed	Exp.3 Rice, Bean & milk 45 kcal/kg	FM	24	0	M	103.011	0		0.93	-96
386	R12_Vargas E	Guatemala, Guatemala	Temperate	1	Mixed	Exp.3 Rice, Bean & milk 45 kcal/kg	LJ	31	0	M	73.2039	0		1.03	-75.6
387	R12_Vargas E	Guatemala, Guatemala	Temperate	1	Mixed	Exp.3 Rice, Bean & milk 45 kcal/kg	VR	20	0	M	70	0		0.99	-69.5
388	R12_Vargas E	Guatemala, Guatemala	Temperate	1	Mixed	Exp.3 Rice, Bean & milk 45 kcal/kg	CE	28	0	M	68.4043	0		0.94	-64.5
389	R12_Vargas E	Guatemala, Guatemala	Temperate	1	Mixed	Exp.3 Rice, Bean & milk 45 kcal/kg	OV	25	0	M	84.3182	0		0.88	-74.4
390	R12_Vargas E	Guatemala, Guatemala	Temperate	1	Mixed	Exp.3 Rice, Bean & milk 45 kcal/kg	RA	30	0	M	71.8478	0		0.92	-66.3
391	R12_Vargas E	Guatemala, Guatemala	Temperate	1	Mixed	Exp.3 Rice, Bean & milk 45 kcal/kg	AG	30	0	M	82.75	0		0.8	-66.4
392	R12_Vargas E	Guatemala, Guatemala	Temperate	1	Mixed	Exp.3 Rice, Bean & milk 45 kcal/kg	RC	32	0	M	76.7647	0		1.02	-78.5
393	R12_Vargas E	Guatemala, Guatemala	Temperate	1	Mixed	Exp.4 Rice, bean & milk	GP	23	0	M	101.25	0		0.56	-56.9
394	R12_Vargas E	Guatemala, Guatemala	Temperate	1	Mixed	Exp.4 Rice, bean & milk	OB	23	0	M	77.5	0		1	-77.7
395	R12_Vargas E	Guatemala, Guatemala	Temperate	1	Mixed	Exp.4 Rice, bean & milk	FM	24	0	M	87.9762	0		0.84	-74.1
396	R12_Vargas E	Guatemala, Guatemala	Temperate	1	Mixed	Exp.4 Rice, bean & milk	LJ	31	0	M	74.8352	0		0.91	-68.3
397	R12_Vargas E	Guatemala, Guatemala	Temperate	1	Mixed	Exp.4 Rice, bean & milk	VR	20	0	M	84.7692	0		0.65	-55.3
398	R12_Vargas E	Guatemala, Guatemala	Temperate	1	Mixed	Exp.4 Rice, bean & milk	CE	28	0	M	62.2857	0		1.05	-65.6
399	R12_Vargas E	Guatemala, Guatemala	Temperate	1	Mixed	Exp.4 Rice, bean & milk	OV	25	0	M	86.338	0		0.71	-61.5
400	R12_Vargas E	Guatemala, Guatemala	Temperate	1	Mixed	Exp.4 Rice, bean & milk	RA	30	0	M	83.7864	0		1.03	-86.5
401	R12_Vargas E	Guatemala, Guatemala	Temperate	1	Mixed	Exp.4 Rice, bean & milk	AG	30	0	M	80.8333	0		0.84	-68.1
402	R12_Vargas E	Guatemala, Guatemala	Temperate	1	Mixed	Exp.4 Rice, bean & milk	RC	32	0	M	80.8824	0		1.02	-82.7
403	R45_Pasricha S	Hyderabad, India	Tropical	1	Mixed		S.M.	31	0	F	109.845	0		0.5351	-58.778
404	R45_Pasricha S	Hyderabad, India	Tropical	1	Mixed		A.A.	26	0	F	100.698	0		0.955	-96.167
405	R45_Pasricha S	Hyderabad, India	Tropical	1	Mixed		K.J.R.	26	0	F	111.999	0		0.6974	-78.108

## Sheet: 2_Notes
Notes to the Table
	Climate	According to Rand's classification
	Miscellanenous loss
		0	Measured	The article's data were used
		1	Not ｍeasured
			only skin and menstrual loss measured			1.77 mg/kg/d was added
			Completely unmeasured			Temperate	4.8 mg N/kg/d was added
						Tropical	11 mg N/kg/d was added
	Age comment
		0	The age of individual subjects can be identified
		1	The age of individual subjects cannot be identified, the mean age was used.
	ZERO_BALANCE = nitrogen requirement
		The amount of nitrogen intake that results in nitrogen balance of zero.
		unitt	mg N/kg/d
	Regression
		Nitrogen balance = Slope * (nitrogen intake) + Intercept
		unitt	mg N/kg/d
	Data with green background
		Zero balance is less than 50 or over 200				Removed from the meta-analysis
